# Supplementary material for: Strain and Strain Rate Tensor Mapping of Medial Gastrocnemius at Submaximal Isometric Contraction and Three Ankle Angles
Source: Tomography. 2023 Apr 11;9(2):840–56. doi: 10.3390/tomography9020068 (PMC10143483; doi:10.3390/tomography9020068)
Supplement: Supplementary file 1 [file tomography-09-00068-s001.zip]

Archive with 5 entries (5 files):
- .DS_Store
- SuppFigure S1.pdf
- SuppFigure S2.pdf
- SuppTable S1.pdf
- SuppTable S2.pdf
